# Supplementary material for: Anti-Thrombogenicity Study of a Covalently-Attached Monolayer on Stent-Grade Stainless Steel
Source: Materials (Basel). 2021 Apr 30;14(9):2342. doi: 10.3390/ma14092342 (PMC8125229; doi:10.3390/ma14092342)
Supplement: Supplementary file 1 [file materials-14-02342-s001.zip]

Archive with 1 entries (1 files):
- materials-1168988-supplementary.pdf
